# Supplementary material for: The Pharmacological Mechanisms Underlying the Protective Effect of Ginsenoside Rg3 against Heart Failure
Source: Cardiol Res Pract. 2024 Jul 30;2024:3373410. doi: 10.1155/2024/3373410 (PMC11303059; doi:10.1155/2024/3373410)
Supplement: Supplementary Materials — Supplement Table 1: Primer sequences for real-time PCR in this study. Supplement Table 2: GeneCards summary of the drug-disease interaction genes. [file 3373410.f1.zip]

Archive with 2 entries (2 files):
- Supplement Table 1 (1).docx
- Supplement Table 2.docx
